# Supplementary material for: Weed Hosts Represent an Important Reservoir of Turnip Yellows Virus and a Possible Source of Virus Introduction into Oilseed Rape Crop
Source: Viruses. 2022 Nov 13;14(11):2511. doi: 10.3390/v14112511 (PMC9696028; doi:10.3390/v14112511)
Supplement: Supplementary file 1 [file viruses-14-02511-s001.zip]

Archive with 4 entries (2 files):
- viruses-1999651-supplementary/
- viruses-1999651-supplementary/Supplementary Files/
- viruses-1999651-supplementary/Supplementary Files/Supplementary Figure S1.pptx
- viruses-1999651-supplementary/Supplementary Files/Supplementary Table S1-S2-S3.pdf
